# Supplementary material for: Molecular Characterization and Expression Profiling of the Protein Disulfide Isomerase Gene Family in Brachypodium distachyon L
Source: PLoS One. 2014 Apr 18;9(4):e94704. doi: 10.1371/journal.pone.0094704 (PMC3991636; doi:10.1371/journal.pone.0094704)
Supplement: File S3 — Functional motif numbers of identified cis-regulatory elements in PDI and PDIL genes of Brachypodium distachyon. (XLSX) [file pone.0094704.s003.xlsx]

## Sheet: Sheet1
File S3. Functional motif numbers of identified cis-regulatory elements in PDI and PDIL genes of Brachypodium distachyon
		light cycle-related element																										Hormonal/Environment responses-related element																		Sites binding-related element
	Total	AAAC-motif	ACE	AE-box	ATC-motif	ATCT-motif	Box I	Box II	Box 4	CATT-motif	chs-Unit 1 m1	I-box	GA-motif	GATA-motif	GAG-motif	Gap-box	G-Box	G-box	GATT-motif	GT1-motif	L-box	MNF1	rbcS-CMA7a	Sp1	TGG-motif	TCCC-motif	TCT-motif	Tatal	ARE	ABRE	AuxRR-core	CE1	CE3	CGTCA-motif	GARE-motif	GC-motif	HSE	LTR	P-box	TATC-box	TC-rich repeats	TCA-element	TGA-box	TGA-element	TGACG-motif	Total	AT-rich element	CCAAT-box	MRE
	26	light responsive element	cis-acting element involved in light responsiveness	part of a module for light response	part of a conserved DNA module involved in light responsiveness	part of a conserved DNA module involved in light responsiveness	light responsive element	part of a light responsive element	part of a conserved DNA module involved in light responsiveness	part of a light responsive element	part of a light responsive element	part of a light responsive element	part of a light responsive element	part of a light responsive element	part of a light responsive element	part of a light responsive element	cis-acting regulatory element involved in light responsiveness	cis-acting regulatory element involved in light responsiveness	part of a light responsive element	light responsive element	part of a light responsive element	light responsive element	part of a light responsive element	light responsive element	part of a light responsive element	part of a light responsive element	part of a light responsive element	17	cis-acting regulatory element essential for the anaerobic induction	cis-acting element involved in the abscisic acid responsiveness	cis-acting regulatory element involved in auxin responsiveness	cis-acting element associated to ABRE, involved in ABA responsiveness	cis-acting element involved in ABA and VP1 responsiveness	cis-acting regulatory element involved in the MeJA-responsiveness	gibberellin-responsive element	enhancer-like element involved in anoxic specific inducibility	cis-acting element involved in heat stress responsiveness	cis-acting element involved in low-temperature responsiveness	gibberellin-responsive element	cis-acting element involved in gibberellin-responsiveness	cis-acting element involved in defense and stress responsiveness	cis-acting element involved in salicylic acid responsiveness	part of an auxin-responsive element	auxin-responsive element	cis-acting regulatory element involved in the MeJA-responsiveness	4	binding site of AT-rich DNA binding protein (ATBP-1)	MYBHv1 binding site	MYB binding site involved in light responsiveness
Bradi4g23180 BdPDIL1-1		1							3			1	1		1		3	8		1				1						8		1	1	2	2	2						2	1	1	2			3
Bradi5g10610 BdPDIL1-2					1	1				2					1			1	1								1		1		1			1			1	1		1		2			1
Bradi3g00210 BdPDIL2-1			1			1	1		1					2			1	2						2			1		1	2						1	1				1	1					1
Bradi1g48460 BdPDIL3-1						1			3			1	1	1			2	6									1		3	3				2			1				1	1			2
Bradi2g12560 BdPDIL4-1										1		2						3			2		1	2		1			1					3	1			1		1	3				3
Bradi2g35020 BdPDIL4-2									2					1	2	1							1			1				1	1			1	1		1				1	1			1		1	1	2
Bradi4g31830 BdPDIL5-1			1				2	1		1		1		2	1		3	9						1		1	1		1	3				1		1	2	1	1		2				1			1
Bradi1g65710 BdPDIL6-1									3		1	2			3		2	5		1				4					2	6	1			2		1		1				1		1	2			2
Bradi5g10380 BdPDIL7-1			1	1			1	1				1			2	1	2	6		1		1		11	1				2	1					1													1
Bradi3g45540 BdPDIL7-2			1	1		1						1	1		1		2	3						4						3				1				3	1			1		1	1
Bradi1g25977 BdPDIL8-1			1				1		1	1		2					3	4				1		6					1	1				4		1		5				3			4			1
[truncated: 40 more columns]
